# Supplementary material for: Assessing the Impact of Relapse, Reinfection and Recrudescence on Malaria Eradication Policy: A Bifurcation and Optimal Control Analysis
Source: Trop Med Infect Dis. 2022 Sep 24;7(10):263. doi: 10.3390/tropicalmed7100263 (PMC9609641; doi:10.3390/tropicalmed7100263)
Supplement: Supplementary file 1 [file tropicalmed-07-00263-s001.zip]

Archive with 1 entries (1 files):
- tropicalmed-1820060-Supplementary.pdf
